# Supplementary material for: Harnessing of Sunflower Stalks by Hydrolysis and Fermentation with Hansenula polymorpha to Produce Biofuels
Source: Polymers (Basel). 2024 Dec 19;16(24):3548. doi: 10.3390/polym16243548 (PMC11678814; doi:10.3390/polym16243548)
Supplement: Supplementary file 1 [file polymers-16-03548-s001.zip]

Archive with 1 entries (1 files):
- polymers-3261321-supplementary.pdf
